# Supplementary material for: Identification and validation of a T cell receptor targeting KRAS G12V in HLA-A*11:01 pancreatic cancer patients
Source: JCI Insight. 2025 Jan 23;10(2):e181873. doi: 10.1172/jci.insight.181873 (PMC11790028; doi:10.1172/jci.insight.181873)
Supplement: Supporting data values [file jciinsight-10-181873-s022.xlsx]

## Sheet: Fig.1B
Pt. 001 PBMC-T (~ 1 year post-operation)	% 4-1BB/OX-40+ in T cells	T			WT 24mer-DC / T			G12V 24mer-DC / T
	CD8 T	2.1	1.7	2.3	4.1	3.5	4.3	6.9	7.5	6.8
	CD4 T	2.2	2	2.5	4	4.5	5.1	6	5.1	5.6

## Sheet: Fig.1F
Expanded tetramer+ CD8 T cells	% 4-1BB/OX-40+ in Tetramer+ CD8 T	Concentration (ng/mL)	WT 9mer-pulsed Panc-1	G12V 9mer-pulsed Panc-1
		10000	0.6	96.05
		1000	0.8	95.97
		100	0.6	72
		10	0.6	9.4
		1	0.7	0.9
		0.1	0.6	0.8
		0.01	0.9	0.8

## Sheet: Fig.2A
Pt. 004 PBMC-T (Pre-operation)	% 4-1BB/OX-40+ in T cells	T			DC / T			WT 24mer-DC / T			G12V 24mer-DC / T
	CD8 T	2	1.8	2.22	8.4	7.476	9.408	8.3	7.304	9.379	19.1	16.617	21.774
	CD4 T	1.1	0.99	1.221	7.2	6.408	8.064	6	5.28	6.78	29.4	25.578	33.516

## Sheet: Fig.2D
Pt. 004 PBMC-T (~9 months post-operation)	% 4-1BB/OX-40+ in T cells	T			DC / T			WT 24mer-DC / T			G12V 24mer-DC / T
	CD8 T	1.7	1.53	1.887	6	5.34	6.72	5.7	5.016	6.441	26.7	23.229	30.438
	CD4 T	2.1	1.89	2.331	4.5	4.005	5.04	4.3	3.784	4.859	40.8	35.496	46.512

## Sheet: Fig.2G
Pt. 004 PBMC-T (~9 months post-operation)	% 4-1BB/OX-40+ in T cells	T			DC / T			WT 24mer-DC / T			G12V 24mer-DC / T
	Sorted CD8 T	0.6	0.54	0.66	1.4	1.218	1.582	1.2	1.032	1.356	1.2	1.056	1.38
	Sorted CD4 T	0.5	0.45	0.55	12.1	10.527	13.673	14.2	12.78	15.336	34.2	31.464	36.936

## Sheet: Fig.2H
Pt. 004 PBMC-T (~9 months post-operation)	% 4-1BB/OX-40+ in CD4 T cells	T			DC / T			WT 24mer-DC / T			G12V 24mer-DC / T			a-HLA-DR / G12V 24mer-DC / T			a-HLA-DP / G12V 24mer-DC / T			a-HLA-DQ / G12V 24mer-DC / T
	Sorted CD4 T	0.85	0.65	0.45	11.6	9.65	12.8	13.22	10.56	11.78	38.65	32.15	35.28	15.23	12.21	13.54	36.45	33.54	37.56	35.47	36.91	32.53

## Sheet: Fig.2I
Pt. 004 PBMC-T (~9 months post-operation)	% 4-1BB/OX-40+ in CD4 T cells	T			Cos7 / T			Cos7-DRB1*15:01 / T			Cos7-DRB1*11:01 / T			WT 24mer-pulsed Cos7-DRB1*15:01 / T			G12V 24mer-pulsed Cos7-DRB1*15:01 / T			WT 24mer-pulsed Cos7-DRB1*11:01 / T			G12V 24mer-pulsed Cos7-DRB1*11:01 / T
	Sorted CD4 T	0.95	0.72	0.56	6.52	4.76	5.11	7.1	5.21	6.23	8.42	5.43	6.45	8.22	6.44	5.42	28.54	24.51	26.76	7.12	5.42	6.76	5.98	8.19	6.23

## Sheet: Fig.4A
TCR-001 transduced allogeneic T cells		% 4-1BB/OX-40+ in mTCRβ+ CD8 T cells				% 4-1BB/OX-40+ in mTCRβ+ CD4 T cells
	T alone	0.2	0.3	2	1.5	1.6	1.8	8	6.5
	PHA	85.3	87.2	84.7	81.1	64.3	40	40	33.3
	Cos7	5.3	6.6	8	6.6	2.4	2.7	3.8	4.3
	Cos7-pHLA-A*11:01	3.9	4.5	7.2	4.1	2	2.6	3.6	4.5
	Cos7-pHLA-A*11:01+pKRAS WT	7.9	8.5	7.5	7.2	4.4	5.2	7.2	7
	Cos7-pHLA-A*11:01+pKRAS G12V	31.3	29.7	33.2	38.4	9.8	8.8	10.4	12.2

## Sheet: Fig.4C
TCR-001 transduced allogeneic T cells		% 4-1BB/OX-40+ in mTCRβ+ CD8 T cells						% 4-1BB/OX-40+ in mTCRβ+ CD4 T cells
	T alone	0.3	0.3	0.4	0.6	0.6		0.7	0.4	0.8	0.2	0.9
	PHA	80.6	38.5	68.4	75.4	61.7		55.3	40.2	50.8	45.7	36.6
	BxPC3	0.6	0.2	0.4				2.1	1.1	0.5
	BxPC3 A11	0.2	1.1	0.6				1.9	0.8	0.4
	Panc-1	0.3	0.6	1				0.7	0.9	0.3
	Mia-Paca2	0.1	0.3	0.65				0.3	0.7	1.15
	Mia-Paca2 A11	0.3	0.4	0.7				1.3	0.8	0.67
	CFPAC-1	1.4	0.4	1.1	0.8	0.7		0.8	0.7	0.8	0.4	1.3
	CFPAC-1 A11	7.2	5.2	9.6	5.6	8.1	5.2	0.6	0.9	0.7	0.2	0.3	1.2
	CFPAC-1 A11/Anti-HLA ABC	0.2	0.1	0.2				0.5	0.3	0.4

## Sheet: Fig.4D
TCR-001 transduced allogeneic T cells			% 4-1BB/OX-40+ in mTCRβ+ CD8 T cells
		T alone	0.3	0.3	0.4
		PHA	80.6	38.5	68.4
	WT 9mer-pulsed	BxPC3	0.3	0.6	0.95
		Mia-Paca2	0.2	0.4	0.76
		CFPAC-1	1.1	0.5	0.78
		BxPC3 A11	0.6	0.9	1.05
		Panc-1	0.4	0.8	0.65
		Mia-Paca2 A11	0.1	0.3	0.67
		CFPAC-1 A11	6.9	5.4	8.4
	G12V 9mer-pulsed	BxPC3	0.2	0.6	0.5
		Mia-Paca2	0	0.5	0.8
		CFPAC-1	1.4	0.4	0.7
		BxPC3 A11	80.3	76	72
		Panc-1	76.6	81.5	78.6
		Mia-Paca2 A11	69.6	75.1	80.5
		CFPAC-1 A11	92.82	74.6	81.2

[truncated: 22 more sheets: Fig.4E, Fig.4F, Fig.5B, Fig.5C, Fig.5D, Fig.5E, Fig.5F, Fig.6B, Fig.6C, Fig.7A, Fig.7B, Fig.7C, Fig.7D, Fig.7E, Fig.7F, Fig.7I, Fig.S1, Fig.S2A , Fig.S2C, Fig.S2F …]
